# Supplementary material for: The PP2A regulator IER5L supports prostate cancer progression
Source: Cell Death Dis. 2024 Jul 18;15(7):514. doi: 10.1038/s41419-024-06907-z (PMC11258296; doi:10.1038/s41419-024-06907-z)
Supplement: Supplementary file 2 — Supplementary Tables [file 41419_2024_6907_MOESM2_ESM.xlsx]

## Sheet: Supplementary Table S1
Supplementary Table S1. Cohort size information of the interrogated datasets.
Tissue	Dataset		Cohort size	Subtype
				Normal	Normal adjacent	Cancer		DFS Data
						Primary tumor	Metastasis
Prostate	Grasso	PMID: 22722839	88	12	0	49	27	No
	Lapointe	PMID: 14711987	26	9	0	13	4	No
	Taylor	PMID: 20579941	179	29	0	131	19	Yes
	TCGA	TCGA	497	0	0	497	0	Yes
	Varambally	PMID: 16286247	19	6	0	7	6	No
Colon	Colonomics	https://www.colonomics.org/	246	50	98	98	0	No
	Jorissen	PMID: 19996206	290	0	0	290	0	Yes
	Kemper	PMID: 22496204	96	6	0	90	0	Yes
	Marisa	PMID: 23700391	585	19	0	566	0	Yes
	TCGA	TCGA	376	0	0	376	0	Yes
Lung	Okayama	PMID: 22080568	246	20	0	226	0	Yes
	TCGA	TCGA	515	0	0	515	0	Yes
Breast	Metabric	PMID: 22522925	1904	0	0	1094	0	Yes
	TCGA	TCGA	1093	0	0	1093	0	Yes
	Lu	PMID: 18297396	129	0	0	129	0	Yes

## Sheet: Supplementary Table S2
Supplementary Table S2. Differentially expressed genes in PC3 cells upon transduction with shIER5L
GeneID	Symbol	logFC	FDR
ENSG00000154263	ABCA10	0.577423	4.14552e-05
ENSG00000127220	ABHD8	-0.73032	0.00147904
ENSG00000198074	AKR1B10	0.856445	4.37634e-05
ENSG00000196139	AKR1C3	0.723862	2.71748e-07
ENSG00000111275	ALDH2	0.702961	0.0390152
ENSG00000179750	APOBEC3B	-0.583873	0.00243416
ENSG00000076928	ARHGEF1	-0.533704	0.000330008
ENSG00000242498	ARPIN	-0.617926	0.0306284
ENSG00000141337	ARSG	-0.649683	0.0151134
ENSG00000165240	ATP7A	0.528279	1.48251e-08
ENSG00000261652	C15orf65	0.73054	0.0072749
ENSG00000064989	CALCRL	1.21471	4.47548e-05
ENSG00000144712	CAND2	-0.794793	0.0173455
ENSG00000203697	CAPN8	0.627861	6.60436e-05
ENSG00000213753	CENPBD1P1	-0.79863	2.73562e-05
ENSG00000100162	CENPM	-1.18652	1.64326e-21
ENSG00000128849	CGNL1	0.545791	0.00185721
ENSG00000110852	CLEC2B	0.690489	0.000119744
ENSG00000183671	CMKLR2	0.866622	2.87497e-05
ENSG00000135678	CPM	0.526494	0.00014268
ENSG00000071967	CYBRD1	-0.721497	4.27342e-08
ENSG00000186684	CYP27C1	0.642106	0.00323351
ENSG00000039139	DNAH5	-0.596394	3.13785e-31
ENSG00000129173	E2F8	-0.528612	0.0470156
ENSG00000185112	FAM43A	-0.657857	1.02427e-07
ENSG00000128573	FOXP2	0.685106	0.00765212
ENSG00000111816	FRK	0.602561	8.22109e-06
ENSG00000075618	FSCN1	-0.570958	0.0212417
ENSG00000188738	FSIP2	0.973403	7.26461e-22
ENSG00000140297	GCNT3	0.96224	0.00211722
ENSG00000198356	GET3	-0.504536	4.00864e-17
ENSG00000149328	GLB1L2	-0.538124	3.77968e-12
ENSG00000120820	GLT8D2	0.52249	1.86465e-07
ENSG00000176533	GNG7	-0.897409	0.013506
ENSG00000138271	GPR87	0.765568	1.20622e-06
ENSG00000145681	HAPLN1	0.503127	1.37185e-13
ENSG00000159399	HK2	-0.735224	7.03053e-31
ENSG00000143341	HMCN1	0.503145	4.048e-05
ENSG00000100292	HMOX1	0.592795	2.47453e-05
ENSG00000150540	HNMT	0.502951	0.00185721
ENSG00000119471	HSDL2	-0.565723	5.75643e-19
ENSG00000188483	IER5L	-1.0856	0.00185507
ENSG00000146674	IGFBP3	-0.623719	4.03861e-05
ENSG00000169306	IL1RAPL1	0.686796	0.0369103
ENSG00000163083	INHBB	-0.833985	9.38023e-16
ENSG00000140044	JDP2	0.618489	0.00748285
ENSG00000100221	JOSD1	-0.695139	3.49216e-38
ENSG00000189159	JPT1	-0.785205	5.75762e-48
ENSG00000157542	KCNJ6	0.692889	3.21521e-13
ENSG00000205426	KRT81	-0.790414	2.27978e-15
ENSG00000135477	KRT87P	-0.915683	0.00422222
ENSG00000111052	LIN7A	0.872878	2.69576e-05
ENSG00000234840	LINC01239	0.639589	0.00188494
ENSG00000204792	LINC01291	0.827493	0.00058545
ENSG00000188993	LRRC66	0.925171	0.0215808
ENSG00000143797	MBOAT2	-0.687092	5.64068e-35
ENSG00000144401	METTL21A	-0.555722	2.0734e-05
ENSG00000100335	MIEF1	-0.646722	3.39845e-08
ENSG00000137745	MMP13	0.596133	0.000367839
ENSG00000144821	MYH15	0.624565	9.03046e-24
ENSG00000116701	NCF2	-0.821665	0.00139176
ENSG00000173376	NDNF	0.797118	0.0109546
ENSG00000107954	NEURL1	-0.680378	0.0480628
ENSG00000183691	NOG	-0.507347	3.45754e-07
ENSG00000133636	NTS	0.902125	4.53728e-14
ENSG00000247556	OIP5-AS1	-0.646264	3.41015e-40
ENSG00000116183	PAPPA2	0.857837	0.000230827
ENSG00000168300	PCMTD1	0.505191	1.06853e-06
ENSG00000163710	PCOLCE2	-0.623649	3.75165e-12
ENSG00000104368	PLAT	-0.855006	2.21575e-19
ENSG00000167676	PLIN4	0.508084	0.00759856
ENSG00000128567	PODXL	-0.547117	1.81472e-10
ENSG00000111110	PPM1H	0.5898	1.8263e-10
ENSG00000184500	PROS1	0.596452	1.40618e-12
ENSG00000135378	PRRG4	0.599916	3.39777e-11
ENSG00000110958	PTGES3	-0.557359	7.4756e-16
ENSG00000153233	PTPRR	0.708532	0.0183404
ENSG00000147485	PXDNL	0.800945	0.00707587
ENSG00000011478	QPCTL	-0.667883	0.0102675
ENSG00000179051	RCC2	-1.15245	5.39226e-80
ENSG00000134193	REG4	-0.950233	9.05399e-09
ENSG00000189056	RELN	0.502157	1.4264e-15
ENSG00000185002	RFX6	0.918271	0.00515531
ENSG00000168421	RHOH	0.819604	0.0260284
ENSG00000123091	RNF11	-0.734255	1.18251e-10
ENSG00000151692	RNF144A	-0.571741	1.12832e-11
ENSG00000146083	RNF44	0.788466	0.0325314
ENSG00000274428	RNVU1-25	-0.56335	0.0426164
ENSG00000277610	RNVU1-4	-0.818561	0.00650561
ENSG00000198208	RPS6KL1	-0.55795	0.00019199
ENSG00000160678	S100A1	0.834127	0.0108286
ENSG00000196754	S100A2	-0.76373	9.35405e-20
ENSG00000164483	SAMD3	0.979476	0.00105729
ENSG00000153253	SCN3A	0.749958	6.12132e-17
ENSG00000170381	SEMA3E	0.525929	6.32703e-08
ENSG00000166396	SERPINB7	0.580837	2.49584e-05
ENSG00000280693	SH3PXD2A-AS1	-0.748884	0.03121
ENSG00000146477	SLC22A3	0.524041	0.000149866
ENSG00000102743	SLC25A15	-0.636496	3.64659e-11
ENSG00000115084	SLC35F5	-0.547085	1.62033e-12
ENSG00000151012	SLC7A11	0.587469	2.27978e-15
ENSG00000103257	SLC7A5	0.575072	0.0139633
ENSG00000184564	SLITRK6	0.536083	0.000114912
ENSG00000124664	SPDEF	-0.660679	0.0322653
ENSG00000214510	SPINK13	0.819721	0.00965749
ENSG00000159167	STC1	0.720162	0.00223582
ENSG00000169302	STK32A	0.743646	0.00190784
ENSG00000144834	TAGLN3	0.548281	1.72342e-06
ENSG00000134827	TCN1	0.67789	2.01714e-07
ENSG00000105967	TFEC	0.685846	5.48805e-05
ENSG00000160180	TFF3	-0.638642	0.0126892
ENSG00000137801	THBS1	-0.539722	7.56034e-06
ENSG00000174130	TLR6	0.662707	9.88112e-06
ENSG00000143549	TPM3	-0.564799	1.76078e-43
ENSG00000106537	TSPAN13	-0.690785	1.05459e-11
ENSG00000155158	TTC39B	0.526108	0.000325029
ENSG00000143367	TUFT1	-0.557344	3.77968e-12
ENSG00000186660	ZFP91	-0.527673	8.08681e-22
ENSG00000188070	ZFTA	-0.506274	1.09537e-05
ENSG00000268516	ZNF8-DT	-0.527138	0.0286731

## Sheet: Supplementary Table S3
Supplementary Table S3. Differentially expressed proteins in PC3 cells upon transduction with shIER5L
	T: Accession	T: Entry	T: Description	p value	AntiLog2 FC (shIER5L/shScr)
1	Q8NFQ8	TOIP2_HUMAN	Torsin-1A-interacting protein 2 OS=Homo sapiens OX=9606 GN=TOR1AIP2 PE=1 SV=1	0.0177443	5.65344
2	Q9BXW7	HDHD5_HUMAN	Haloacid dehalogenase-like hydrolase domain-containing 5 OS=Homo sapiens OX=9606 GN=HDHD5 PE=1 SV=1	0.0370928	4.19575
3	Q13303	KCAB2_HUMAN	Voltage-gated potassium channel subunit beta-2 OS=Homo sapiens OX=9606 GN=KCNAB2 PE=1 SV=2	0.0310449	3.74535
4	Q9Y6M4	KC1G3_HUMAN	Casein kinase I isoform gamma-3 OS=Homo sapiens OX=9606 GN=CSNK1G3 PE=1 SV=2	0.0386465	3.57705
5	P85037	FOXK1_HUMAN	Forkhead box protein K1 OS=Homo sapiens OX=9606 GN=FOXK1 PE=1 SV=1	0.0215204	3.47591
6	Q96HN2	SAHH3_HUMAN	Adenosylhomocysteinase 3 OS=Homo sapiens OX=9606 GN=AHCYL2 PE=1 SV=1	0.0211359	3.39034
7	Q9Y5B0	CTDP1_HUMAN	RNA polymerase II subunit A C-terminal domain phosphatase OS=Homo sapiens OX=9606 GN=CTDP1 PE=1 SV=3	0.00860617	3.17107
8	Q9Y221	NIP7_HUMAN	60S ribosome subunit biogenesis protein NIP7 homolog OS=Homo sapiens OX=9606 GN=NIP7 PE=1 SV=1	0.0358682	3.13345
9	Q96IJ6	GMPPA_HUMAN	Mannose-1-phosphate guanyltransferase alpha OS=Homo sapiens OX=9606 GN=GMPPA PE=1 SV=1	0.00272076	2.85983
10	Q12872	SFSWA_HUMAN	Splicing factor suppressor of white-apricot homolog OS=Homo sapiens OX=9606 GN=SFSWAP PE=1 SV=3	0.0304032	2.80523
11	Q13641	TPBG_HUMAN	Trophoblast glycoprotein OS=Homo sapiens OX=9606 GN=TPBG PE=1 SV=1	0.0376929	2.71695
12	P08779	K1C16_HUMAN	Keratin type I cytoskeletal 16 OS=Homo sapiens OX=9606 GN=KRT16 PE=1 SV=4	0.0478046	2.67606
13	Q05048	CSTF1_HUMAN	Cleavage stimulation factor subunit 1 OS=Homo sapiens OX=9606 GN=CSTF1 PE=1 SV=1	0.0476848	2.44306
14	Q9BV23	ABHD6_HUMAN	Monoacylglycerol lipase ABHD6 OS=Homo sapiens OX=9606 GN=ABHD6 PE=1 SV=1	0.0461275	2.39215
15	Q9UI30	TR112_HUMAN	Multifunctional methyltransferase subunit TRM112-like protein OS=Homo sapiens OX=9606 GN=TRMT112 PE=1 SV=1	0.0454904	2.11041
16	Q9Y6M7	S4A7_HUMAN	Sodium bicarbonate cotransporter 3 OS=Homo sapiens OX=9606 GN=SLC4A7 PE=1 SV=2	0.0108595	2.05379
17	Q9GZU1	MCLN1_HUMAN	Mucolipin-1 OS=Homo sapiens OX=9606 GN=MCOLN1 PE=1 SV=1	0.00740696	2.02489
18	Q9Y3B2	EXOS1_HUMAN	Exosome complex component CSL4 OS=Homo sapiens OX=9606 GN=EXOSC1 PE=1 SV=1	0.0440433	2.01868
19	O60306	AQR_HUMAN	RNA helicase aquarius OS=Homo sapiens OX=9606 GN=AQR PE=1 SV=4	0.0478465	1.93265
20	Q16637	SMN_HUMAN	Survival motor neuron protein OS=Homo sapiens OX=9606 GN=SMN1 PE=1 SV=1	0.0243877	1.91598
21	Q9UDY4	DNJB4_HUMAN	DnaJ homolog subfamily B member 4 OS=Homo sapiens OX=9606 GN=DNAJB4 PE=1 SV=1	0.0448177	1.89984
22	Q16851	UGPA_HUMAN	UTP--glucose-1-phosphate uridylyltransferase OS=Homo sapiens OX=9606 GN=UGP2 PE=1 SV=5	0.0188617	1.89566
23	Q13362	2A5G_HUMAN	Serine/threonine-protein phosphatase 2A 56 kDa regulatory subunit gamma isoform OS=Homo sapiens OX=9606 GN=PPP2R5C PE=1 SV=3	0.0185819	1.86877
24	Q10472	GALT1_HUMAN	Polypeptide N-acetylgalactosaminyltransferase 1 OS=Homo sapiens OX=9606 GN=GALNT1 PE=1 SV=1	0.0194729	1.82736
25	Q9Y6C9	MTCH2_HUMAN	Mitochondrial carrier homolog 2 OS=Homo sapiens OX=9606 GN=MTCH2 PE=1 SV=1	0.0455009	1.80036
26	P17931	LEG3_HUMAN	Galectin-3 OS=Homo sapiens OX=9606 GN=LGALS3 PE=1 SV=5	0.0114733	1.7947
27	P49770	EI2BB_HUMAN	Translation initiation factor eIF-2B subunit beta OS=Homo sapiens OX=9606 GN=EIF2B2 PE=1 SV=3	0.000845474	1.76129
28	P57772	SELB_HUMAN	Selenocysteine-specific elongation factor OS=Homo sapiens OX=9606 GN=EEFSEC PE=1 SV=4	0.0145556	1.72562
29	Q969S3	ZN622_HUMAN	Zinc finger protein 622 OS=Homo sapiens OX=9606 GN=ZNF622 PE=1 SV=1	0.0373921	1.72274
30	Q14643	ITPR1_HUMAN	Inositol 1 4 5-trisphosphate receptor type 1 OS=Homo sapiens OX=9606 GN=ITPR1 PE=1 SV=3	0.010862	1.72146
31	Q14376	GALE_HUMAN	UDP-glucose 4-epimerase OS=Homo sapiens OX=9606 GN=GALE PE=1 SV=2	0.0237815	1.70972
32	P17302	CXA1_HUMAN	Gap junction alpha-1 protein OS=Homo sapiens OX=9606 GN=GJA1 PE=1 SV=2	0.0265724	1.69781
33	Q9H9P8	L2HDH_HUMAN	L-2-hydroxyglutarate dehydrogenase mitochondrial OS=Homo sapiens OX=9606 GN=L2HGDH PE=1 SV=3	0.0130662	1.67549
34	Q96ME1	FXL18_HUMAN	F-box/LRR-repeat protein 18 OS=Homo sapiens OX=9606 GN=FBXL18 PE=1 SV=2	0.0385905	1.67158
35	O15118	NPC1_HUMAN	NPC intracellular cholesterol transporter 1 OS=Homo sapiens OX=9606 GN=NPC1 PE=1 SV=2	0.0414276	1.66932
36	Q14409	GLPK3_HUMAN	Glycerol kinase 3 OS=Homo sapiens OX=9606 GN=GK3P PE=2 SV=2	0.0239784	1.65818
37	P41567	EIF1_HUMAN	Eukaryotic translation initiation factor 1 OS=Homo sapiens OX=9606 GN=EIF1 PE=1 SV=1	0.0478972	1.65498
38	Q9Y2R9	RT07_HUMAN	28S ribosomal protein S7 mitochondrial OS=Homo sapiens OX=9606 GN=MRPS7 PE=1 SV=2	0.0151018	1.65407
39	Q9H2W6	RM46_HUMAN	39S ribosomal protein L46 mitochondrial OS=Homo sapiens OX=9606 GN=MRPL46 PE=1 SV=1	0.00133783	1.63303
40	Q9Y2R4	DDX52_HUMAN	Probable ATP-dependent RNA helicase DDX52 OS=Homo sapiens OX=9606 GN=DDX52 PE=1 SV=3	0.00389224	1.63151
41	P29084	T2EB_HUMAN	Transcription initiation factor IIE subunit beta OS=Homo sapiens OX=9606 GN=GTF2E2 PE=1 SV=1	0.0295692	1.5879
42	P26447	S10A4_HUMAN	Protein S100-A4 OS=Homo sapiens OX=9606 GN=S100A4 PE=1 SV=1	0.0142285	1.56977
43	Q96PD2	DCBD2_HUMAN	Discoidin CUB and LCCL domain-containing protein 2 OS=Homo sapiens OX=9606 GN=DCBLD2 PE=1 SV=1	0.0485121	1.5597
44	Q96GM5	SMRD1_HUMAN	SWI/SNF-related matrix-associated actin-dependent regulator of chromatin subfamily D member 1 OS=Homo sapiens OX=9606 GN=SMARCD1 PE=1 SV=2	0.0271638	1.55438
45	Q99700	ATX2_HUMAN	Ataxin-2 OS=Homo sapiens OX=9606 GN=ATXN2 PE=1 SV=2	0.0468727	1.54528
46	O00220	TR10A_HUMAN	Tumor necrosis factor receptor superfamily member 10A OS=Homo sapiens OX=9606 GN=TNFRSF10A PE=1 SV=3	0.00670857	1.52231
47	Q9BS26	ERP44_HUMAN	Endoplasmic reticulum resident protein 44 OS=Homo sapiens OX=9606 GN=ERP44 PE=1 SV=1	0.0312277	1.48981
48	O95197	RTN3_HUMAN	Reticulon-3 OS=Homo sapiens OX=9606 GN=RTN3 PE=1 SV=2	0.046302	1.47538
49	Q6DKI1	RL7L_HUMAN	60S ribosomal protein L7-like 1 OS=Homo sapiens OX=9606 GN=RPL7L1 PE=1 SV=2	0.0254853	1.46441
50	P04040	CATA_HUMAN	Catalase OS=Homo sapiens OX=9606 GN=CAT PE=1 SV=3	0.0488945	1.45478
51	P08581	MET_HUMAN	Hepatocyte growth factor receptor OS=Homo sapiens OX=9606 GN=MET PE=1 SV=4	0.0490806	1.45094
52	O15143	ARC1B_HUMAN	Actin-related protein 2/3 complex subunit 1B OS=Homo sapiens OX=9606 GN=ARPC1B PE=1 SV=3	0.0216591	1.45052
53	Q5JTZ9	SYAM_HUMAN	Alanine--tRNA ligase mitochondrial OS=Homo sapiens OX=9606 GN=AARS2 PE=1 SV=1	0.0445113	1.44934
54	Q96DV4	RM38_HUMAN	39S ribosomal protein L38 mitochondrial OS=Homo sapiens OX=9606 GN=MRPL38 PE=1 SV=2	0.0476859	1.44775
55	Q9BV36	MELPH_HUMAN	Melanophilin OS=Homo sapiens OX=9606 GN=MLPH PE=1 SV=1	0.029913	1.43646
56	O15144	ARPC2_HUMAN	Actin-related protein 2/3 complex subunit 2 OS=Homo sapiens OX=9606 GN=ARPC2 PE=1 SV=1	0.0389861	1.42826
57	O75695	XRP2_HUMAN	Protein XRP2 OS=Homo sapiens OX=9606 GN=RP2 PE=1 SV=4	0.010465	1.42568
58	P52735	VAV2_HUMAN	Guanine nucleotide exchange factor VAV2 OS=Homo sapiens OX=9606 GN=VAV2 PE=1 SV=2	0.032523	1.42462
59	O60701	UGDH_HUMAN	UDP-glucose 6-dehydrogenase OS=Homo sapiens OX=9606 GN=UGDH PE=1 SV=1	0.0278676	1.4159
60	P32970	CD70_HUMAN	CD70 antigen OS=Homo sapiens OX=9606 GN=CD70 PE=1 SV=2	0.0436024	0.704382
61	Q9NVT9	ARMC1_HUMAN	Armadillo repeat-containing protein 1 OS=Homo sapiens OX=9606 GN=ARMC1 PE=1 SV=1	0.0313357	0.701519
62	P16144	ITB4_HUMAN	Integrin beta-4 OS=Homo sapiens OX=9606 GN=ITGB4 PE=1 SV=5	0.015082	0.700261
63	Q9NW13	RBM28_HUMAN	RNA-binding protein 28 OS=Homo sapiens OX=9606 GN=RBM28 PE=1 SV=3	0.00286873	0.69454
64	Q9H223	EHD4_HUMAN	EH domain-containing protein 4 OS=Homo sapiens OX=9606 GN=EHD4 PE=1 SV=1	0.0152346	0.693832
65	Q9BVI4	NOC4L_HUMAN	Nucleolar complex protein 4 homolog OS=Homo sapiens OX=9606 GN=NOC4L PE=1 SV=1	0.0326558	0.692056
66	O75351	VPS4B_HUMAN	Vacuolar protein sorting-associated protein 4B OS=Homo sapiens OX=9606 GN=VPS4B PE=1 SV=2	0.0031291	0.691618
67	Q8N6R0	EFNMT_HUMAN	eEF1A lysine and N-terminal methyltransferase OS=Homo sapiens OX=9606 GN=EEF1AKNMT PE=1 SV=1	0.0335846	0.690877
68	P53007	TXTP_HUMAN	Tricarboxylate transport protein mitochondrial OS=Homo sapiens OX=9606 GN=SLC25A1 PE=1 SV=2	0.0423029	0.690763
69	Q7KZN9	COX15_HUMAN	Cytochrome c oxidase assembly protein COX15 homolog OS=Homo sapiens OX=9606 GN=COX15 PE=1 SV=1	0.0446211	0.690071
70	Q03701	CEBPZ_HUMAN	CCAAT/enhancer-binding protein zeta OS=Homo sapiens OX=9606 GN=CEBPZ PE=1 SV=3	0.0363028	0.689015
71	P62249	RS16_HUMAN	40S ribosomal protein S16 OS=Homo sapiens OX=9606 GN=RPS16 PE=1 SV=2	0.0141231	0.688336
72	P60891	PRPS1_HUMAN	Ribose-phosphate pyrophosphokinase 1 OS=Homo sapiens OX=9606 GN=PRPS1 PE=1 SV=2	0.0182524	0.680933
73	Q9P2N5	RBM27_HUMAN	RNA-binding protein 27 OS=Homo sapiens OX=9606 GN=RBM27 PE=1 SV=2	0.00333664	0.677557
74	Q16658	FSCN1_HUMAN	Fascin OS=Homo sapiens OX=9606 GN=FSCN1 PE=1 SV=3	0.00148775	0.676573
75	P35249	RFC4_HUMAN	Replication factor C subunit 4 OS=Homo sapiens OX=9606 GN=RFC4 PE=1 SV=2	0.0462328	0.673247
76	Q9UJS0	CMC2_HUMAN	Calcium-binding mitochondrial carrier protein Aralar2 OS=Homo sapiens OX=9606 GN=SLC25A13 PE=1 SV=2	0.031614	0.667861
77	Q15185	TEBP_HUMAN	Prostaglandin E synthase 3 OS=Homo sapiens OX=9606 GN=PTGES3 PE=1 SV=1	0.0108623	0.653309
78	Q96IX5	ATPMD_HUMAN	ATP synthase membrane subunit DAPIT mitochondrial OS=Homo sapiens OX=9606 GN=ATP5MD PE=1 SV=1	0.0139255	0.652082
79	P61421	VA0D1_HUMAN	V-type proton ATPase subunit d 1 OS=Homo sapiens OX=9606 GN=ATP6V0D1 PE=1 SV=1	0.0246848	0.650072
80	P68371	TBB4B_HUMAN	Tubulin beta-4B chain OS=Homo sapiens OX=9606 GN=TUBB4B PE=1 SV=1	0.0158154	0.645837
81	Q6ZRV2	FA83H_HUMAN	Protein FAM83H OS=Homo sapiens OX=9606 GN=FAM83H PE=1 SV=3	0.03287	0.645604
82	P42126	ECI1_HUMAN	Enoyl-CoA delta isomerase 1 mitochondrial OS=Homo sapiens OX=9606 GN=ECI1 PE=1 SV=1	0.0220141	0.642246
83	O95239	KIF4A_HUMAN	Chromosome-associated kinesin KIF4A OS=Homo sapiens OX=9606 GN=KIF4A PE=1 SV=3	0.0166725	0.642144
84	Q9H9A6	LRC40_HUMAN	Leucine-rich repeat-containing protein 40 OS=Homo sapiens OX=9606 GN=LRRC40 PE=1 SV=1	0.00533138	0.638906
85	Q14139	UBE4A_HUMAN	Ubiquitin conjugation factor E4 A OS=Homo sapiens OX=9606 GN=UBE4A PE=1 SV=2	0.0324721	0.625651
86	P33176	KINH_HUMAN	Kinesin-1 heavy chain OS=Homo sapiens OX=9606 GN=KIF5B PE=1 SV=1	0.0230951	0.6256
87	Q9Y4K1	CRBG1_HUMAN	Beta/gamma crystallin domain-containing protein 1 OS=Homo sapiens OX=9606 GN=CRYBG1 PE=1 SV=3	0.0496124	0.623501
88	P62241	RS8_HUMAN	40S ribosomal protein S8 OS=Homo sapiens OX=9606 GN=RPS8 PE=1 SV=2	0.0410601	0.621446
89	Q9NTJ3	SMC4_HUMAN	Structural maintenance of chromosomes protein 4 OS=Homo sapiens OX=9606 GN=SMC4 PE=1 SV=2	0.00255411	0.621306
90	O95602	RPA1_HUMAN	DNA-directed RNA polymerase I subunit RPA1 OS=Homo sapiens OX=9606 GN=POLR1A PE=1 SV=2	0.0413838	0.612158
91	P50748	KNTC1_HUMAN	Kinetochore-associated protein 1 OS=Homo sapiens OX=9606 GN=KNTC1 PE=1 SV=1	0.0420407	0.603838
92	P33992	MCM5_HUMAN	DNA replication licensing factor MCM5 OS=Homo sapiens OX=9606 GN=MCM5 PE=1 SV=5	0.00150491	0.598457
93	Q13045	FLII_HUMAN	Protein flightless-1 homolog OS=Homo sapiens OX=9606 GN=FLII PE=1 SV=2	0.0085151	0.59694
94	P16152	CBR1_HUMAN	Carbonyl reductase [NADPH] 1 OS=Homo sapiens OX=9606 GN=CBR1 PE=1 SV=3	0.0354054	0.591297
95	P23229	ITA6_HUMAN	Integrin alpha-6 OS=Homo sapiens OX=9606 GN=ITGA6 PE=1 SV=5	0.0151555	0.582276
96	Q9NVD7	PARVA_HUMAN	Alpha-parvin OS=Homo sapiens OX=9606 GN=PARVA PE=1 SV=1	0.0226027	0.57948
97	O60936	NOL3_HUMAN	Nucleolar protein 3 OS=Homo sapiens OX=9606 GN=NOL3 PE=1 SV=2	0.0075287	0.569961
98	O15121	DEGS1_HUMAN	Sphingolipid delta(4)-desaturase DES1 OS=Homo sapiens OX=9606 GN=DEGS1 PE=1 SV=1	0.00192438	0.565649
99	Q92979	NEP1_HUMAN	Ribosomal RNA small subunit methyltransferase NEP1 OS=Homo sapiens OX=9606 GN=EMG1 PE=1 SV=4	0.00932674	0.56452
100	O00483	NDUA4_HUMAN	Cytochrome c oxidase subunit NDUFA4 OS=Homo sapiens OX=9606 GN=NDUFA4 PE=1 SV=1	0.0165611	0.561979
101	O75175	CNOT3_HUMAN	CCR4-NOT transcription complex subunit 3 OS=Homo sapiens OX=9606 GN=CNOT3 PE=1 SV=1	0.0360819	0.561713
102	P52789	HXK2_HUMAN	Hexokinase-2 OS=Homo sapiens OX=9606 GN=HK2 PE=1 SV=2	0.000858855	0.556184
103	Q6UW68	TM205_HUMAN	Transmembrane protein 205 OS=Homo sapiens OX=9606 GN=TMEM205 PE=1 SV=1	0.0080094	0.544601
104	P37268	FDFT_HUMAN	Squalene synthase OS=Homo sapiens OX=9606 GN=FDFT1 PE=1 SV=1	0.0034865	0.527001
105	P30044	PRDX5_HUMAN	Peroxiredoxin-5 mitochondrial OS=Homo sapiens OX=9606 GN=PRDX5 PE=1 SV=4	0.0156362	0.502724
106	Q92888	ARHG1_HUMAN	Rho guanine nucleotide exchange factor 1 OS=Homo sapiens OX=9606 GN=ARHGEF1 PE=1 SV=2	0.000424365	0.491468
107	Q96T51	RUFY1_HUMAN	RUN and FYVE domain-containing protein 1 OS=Homo sapiens OX=9606 GN=RUFY1 PE=1 SV=2	0.00675943	0.458604
108	Q9NUQ8	ABCF3_HUMAN	ATP-binding cassette sub-family F member 3 OS=Homo sapiens OX=9606 GN=ABCF3 PE=1 SV=2	0.0399007	0.451075
109	O00592	PODXL_HUMAN	Podocalyxin OS=Homo sapiens OX=9606 GN=PODXL PE=1 SV=2	0.0225543	0.443889
110	Q9NRN7	ADPPT_HUMAN	L-aminoadipate-semialdehyde dehydrogenase-phosphopantetheinyl transferase OS=Homo sapiens OX=9606 GN=AASDHPPT PE=1 SV=2	0.0397411	0.424495
111	Q7LBC6	KDM3B_HUMAN	Lysine-specific demethylase 3B OS=Homo sapiens OX=9606 GN=KDM3B PE=1 SV=2	0.0107147	0.421686
112	P50851	LRBA_HUMAN	Lipopolysaccharide-responsive and beige-like anchor protein OS=Homo sapiens OX=9606 GN=LRBA PE=1 SV=4	0.0236434	0.421309
113	Q8WVQ1	CANT1_HUMAN	Soluble calcium-activated nucleotidase 1 OS=Homo sapiens OX=9606 GN=CANT1 PE=1 SV=1	0.030311	0.420932
114	Q14671	PUM1_HUMAN	Pumilio homolog 1 OS=Homo sapiens OX=9606 GN=PUM1 PE=1 SV=3	0.00202549	0.420737
115	Q9P258	RCC2_HUMAN	Protein RCC2 OS=Homo sapiens OX=9606 GN=RCC2 PE=1 SV=2	0.000479347	0.375605
116	P54652	HSP72_HUMAN	Heat shock-related 70 kDa protein 2 OS=Homo sapiens OX=9606 GN=HSPA2 PE=1 SV=1	0.0212046	0.34634
117	O96013	PAK4_HUMAN	Serine/threonine-protein kinase PAK 4 OS=Homo sapiens OX=9606 GN=PAK4 PE=1 SV=1	0.00790806	0.343083
118	O43314	VIP2_HUMAN	Inositol hexakisphosphate and diphosphoinositol-pentakisphosphate kinase 2 OS=Homo sapiens OX=9606 GN=PPIP5K2 PE=1 SV=3	0.0129161	0.338268
119	Q5VSL9	STRP1_HUMAN	Striatin-interacting protein 1 OS=Homo sapiens OX=9606 GN=STRIP1 PE=1 SV=1	0.0333995	0.314356
120	Q96P70	IPO9_HUMAN	Importin-9 OS=Homo sapiens OX=9606 GN=IPO9 PE=1 SV=3	0.010174	0.287575
121	P47897	SYQ_HUMAN	Glutamine--tRNA ligase OS=Homo sapiens OX=9606 GN=QARS1 PE=1 SV=1	6.81412e-06	0.250953
122	Q9BTE7	DCNL5_HUMAN	DCN1-like protein 5 OS=Homo sapiens OX=9606 GN=DCUN1D5 PE=1 SV=1	0.0429121	0.22553
123	P35250	RFC2_HUMAN	Replication factor C subunit 2 OS=Homo sapiens OX=9606 GN=RFC2 PE=1 SV=3	0.0105211	0.223465
124	Q9BW71	HIRP3_HUMAN	HIRA-interacting protein 3 OS=Homo sapiens OX=9606 GN=HIRIP3 PE=1 SV=3	0.0171021	0.222131
125	P61457	PHS_HUMAN	Pterin-4-alpha-carbinolamine dehydratase OS=Homo sapiens OX=9606 GN=PCBD1 PE=1 SV=2	0.0170432	0.197938
126	Q2VPK5	CTU2_HUMAN	Cytoplasmic tRNA 2-thiolation protein 2 OS=Homo sapiens OX=9606 GN=CTU2 PE=1 SV=1	0.015152	0.176801

## Sheet: Supplementary Table S4
Supplementary Table S4. Differential abundance in phosphopeptides in PC3 cells upon transduction with shIER5L
	T: Peptide	T: Accession	ID	T: PTM	q value	log2 FC (shIER5L/shScr)
1	SNFSSGPGFPEYGYPADTVWPAMEQVS(+79.97)SRPTS(+79.97)PEK	O15027	SC16A	Phosphorylation (STY)	0.0065	4.64615
2	ILDEDS(+79.97)WS(+79.97)DGEQEPITVDQTWR	Q9H9L4	KANL2	Phosphorylation (STY)	0	4.4189
3	TSVATQC(+57.02)DPEEIIVLS(+79.97)DS(+79.97)D	Q9UER7	DAXX	Carbamidomethylation;Phosphorylation (STY)	0.0453939	4.20309
4	DNSIS(+79.97)PESDVDT(+79.97)ASTISLVTGETER	Q5SW79	CE170	Phosphorylation (STY)	0.0184	3.92014
5	DGDSYDPYDFS(+79.97)DT(+79.97)EEEMPQVHTPK	P25205	MCM3	Phosphorylation (STY)	0.0432539	3.91104
6	AS(+79.97)WES(+79.97)LDEEWR	Q00587	BORG5	Phosphorylation (STY)	0.0138889	3.72532
7	YS(+79.97)PPIQR	Q8IYB3	SRRM1	Phosphorylation (STY)	0.0284151	3.63463
8	DVLDIEQFS(+79.97)T(+79.97)VK	P43250	GRK6	Phosphorylation (STY)	0.0177544	3.57947
9	GTLDVVSVDLVT(+79.97)DS(+79.97)DEEILEVATAR	Q8NCF5	NF2IP	Phosphorylation (STY)	0	3.54433
10	KPS(+79.97)PSES(+79.97)PEPWKPFPAVSPEPR	Q96JM3	CHAP1	Phosphorylation (STY)	0.0052	3.53108
11	SNT(+79.97)ISKPYISNT(+79.97)LPSDAPK	Q53SF7	COBL1	Phosphorylation (STY)	0.026	3.52383
12	EAEEES(+79.97)S(+79.97)GGEEEDEDENIEVVYSK	P55010	IF5	Phosphorylation (STY)	0.0065	3.48077
13	LDS(+79.97)PPPSPITEASEAAEAAEAGNLAVSSR	Q9C0C2	TB182	Phosphorylation (STY)	0.0338065	3.44218
14	SGS(+79.97)QDFPQC(+57.02)NTIENTGTK	P28290	ITPI2	Phosphorylation (STY);Carbamidomethylation	0.035622	3.41606
15	HIVNHDDVFEESEELS(+79.97)S(+79.97)DEEMK	Q96RT1	ERBIN	Phosphorylation (STY)	0.0346269	3.37521
16	YGLLANTEDPT(+79.97)EM(+15.99)ASLDSDEETVFESR	Q9BVV8	F174C	Phosphorylation (STY);Oxidation (M)	0.0462007	3.33916
17	YLS(+79.97)FT(+79.97)PPEK	Q13177	PAK2	Phosphorylation (STY)	0.0268966	3.28191
18	DVM(+15.99)SDETNNEET(+79.97)ESPSQEFVNITK	P46821	MAP1B	Oxidation (M);Phosphorylation (STY)	0.00547368	3.26683
19	EVAPVTNFS(+79.97)DS(+79.97)DDTMVAK	Q9NWQ4	GPT2L	Phosphorylation (STY)	0.0436771	3.25686
20	WTDGSLS(+79.97)PPAKEPLASDSR	O15085	ARHGB	Phosphorylation (STY)	0.0114667	3.24597
21	GAVAAEGASDT(+79.97)EREEPTESQGLAAR	Q9P1Y6	PHRF1	Phosphorylation (STY)	0.0476026	3.23546
22	S(+79.97)FEM(+15.99)TEFNQALEEIK	Q9BVS4	RIOK2	Phosphorylation (STY);Oxidation (M)	0.0232353	3.16773
23	DQELAQES(+79.97)PPGM(+15.99)AGVENEDEAELNLR	P48681	NEST	Phosphorylation (STY);Oxidation (M)	0.036518	3.16399
24	S(+79.97)YDVPPPPM(+15.99)EPDHPFYSNISK	P18669	PGAM1	Phosphorylation (STY);Oxidation (M)	0	3.16391
25	KVPVQEIDDDFFPS(+79.97)S(+79.97)GEEAEAASVGEGGGGGR	P0DP91	ERPG3	Phosphorylation (STY)	0.0281495	3.13417
26	C(+57.02)HS(+79.97)LGYNFIHK	Q86X27	RGPS2	Carbamidomethylation;Phosphorylation (STY)	0.0257143	3.11589
27	VTAVPVSAADS(+79.97)TEELAEVEEGVGVVGEDNDAAAR	Q99549	MPP8	Phosphorylation (STY)	0	3.09588
28	VQEAQDS(+79.97)DS(+79.97)DSEGGAAGGEADMDFLR	Q8IXJ6	SIR2	Phosphorylation (STY)	0.047557	3.09122
29	ST(+79.97)ELTDLGLDSLDNSVTC(+57.02)EC(+57.02)TPEETDSSENNLHADFAK	Q96BY6	DOC10	Phosphorylation (STY);Carbamidomethylation	0.0450833	3.05014
30	VREPGEVEFDIEEDYT(+79.97)T(+79.97)DEDMVEGVEGK	Q9UPP1	PHF8	Phosphorylation (STY)	0.0434821	3.04811
31	LTVSQGNTSVQQDKS(+79.97)DESDSS(+79.97)LSEVHR	Q7Z4S6	KI21A	Phosphorylation (STY)	0.00495238	3.0192
32	YDS(+79.97)DGDKS(+79.97)DDLVVDVSNEDPATPR	Q04726	TLE3	Phosphorylation (STY)	0.0460469	3.01842
33	S(+79.97)AEPS(+79.97)PTVMSTSLGSNLSELDR	P49023	PAXI	Phosphorylation (STY)	0.0210303	2.99466
34	GPNYTSGYGT(+79.97)NSELSNPS(+79.97)ETESER	P51114	FXR1	Phosphorylation (STY)	0.0140909	2.97552
35	AS(+79.97)GEM(+15.99)ASAQYITAALR	P54578	UBP14	Phosphorylation (STY);Oxidation (M)	0.048265	2.96449
36	S(+79.97)FHFDPLSS(+79.97)GSR	Q9C0B5	ZDHC5	Phosphorylation (STY)	0.0385665	2.95265
37	SEQSSMSIEFGQES(+79.97)PEQSLAM(+15.99)DFSR	P46821	MAP1B	Phosphorylation (STY);Oxidation (M)	0.0274	2.9217
38	TEQDPNC(+57.02)SEPDAEGVS(+79.97)PPPVESQTPMDVDK	P55347	PKNX1	Carbamidomethylation;Phosphorylation (STY)	0.0351515	2.90006
39	Y(+79.97)SPIYSPDPYYASESEYWTYHGS(+79.97)PK	O94929	ABLM3	Phosphorylation (STY)	0.0144681	2.89964
40	TIDLGAAAHYTGDKAS(+79.97)PDQNAST(+79.97)HTPQSSVK	Q14677	EPN4	Phosphorylation (STY)	0.0352615	2.87498
41	QGS(+79.97)FSEDVISHK	Q9UPN3	MACF1	Phosphorylation (STY)	0.0192	2.87305
42	EDDS(+79.97)SSDSFENLEEESNESGSPFDPVFEVEPK	Q9H2P0	ADNP	Phosphorylation (STY)	0.0110968	2.85849
43	FNFS(+79.97)GSK	Q09666	AHNK	Phosphorylation (STY)	0.0463158	2.85466
44	EEPQTVPEMPGET(+79.97)PPLS(+79.97)PIDMESQER	P05412	JUN	Phosphorylation (STY)	0.0222535	2.84544
45	KDTNIDHGQPRPPS(+79.97)NR	O15164	TIF1A	Phosphorylation (STY)	0.026481	2.82519
46	QEAKPQQAAGM(+15.99)LS(+79.97)PK	Q13428	TCOF	Oxidation (M);Phosphorylation (STY)	0.0180714	2.81491
47	NEFWFS(+79.97)DGS(+79.97)LSDK	Q9P2F8	SI1L2	Phosphorylation (STY)	0.0341	2.80611
48	SPS(+79.97)KPLPEVTDEYKNDVK	P05455	LA	Phosphorylation (STY)	0.0180339	2.80508
49	TAVQYIESS(+79.97)DS(+79.97)EEIETSELPQK	Q14527	HLTF	Phosphorylation (STY)	0.0343103	2.80072
50	RLS(+79.97)LPADIR	Q00536	CDK16	Phosphorylation (STY)	0.0368916	2.79378
51	TIDLGAAAHYTGDKAS(+79.97)PDQNASTHT(+79.97)PQSSVK	Q14677	EPN4	Phosphorylation (STY)	0.036646	2.78165
52	MES(+79.97)SFGS(+79.97)PSKQESSESLPK	Q6VMQ6	MCAF1	Phosphorylation (STY)	0.0410753	2.77449
53	DNS(+79.97)ISPES(+79.97)DVDTASTISLVTGETER	Q5SW79	CE170	Phosphorylation (STY)	0.0377041	2.74483
54	C(+57.02)HTVESS(+79.97)KPNT(+79.97)LTLK	Q8NHP6	MSPD2	Carbamidomethylation;Phosphorylation (STY)	0.0289259	2.74025
55	IPHS(+79.97)PAR	Q13136	LIPA1	Phosphorylation (STY)	0.01168	2.73349
56	LM(+15.99)LSTSEYS(+79.97)QSPK	Q12888	TP53B	Oxidation (M);Phosphorylation (STY)	0.0377882	2.70939
57	IES(+79.97)DVQEPTEPEDDLDIM(+15.99)LGNK	P20042	IF2B	Phosphorylation (STY);Oxidation (M)	0.0183448	2.70628
58	ALVLELC(+57.02)C(+57.02)NDES(+79.97)GEDVEVPYVR	P22314	UBA1	Carbamidomethylation;Phosphorylation (STY)	0.0271905	2.70169
59	DVM(+15.99)SDETNNEETESPS(+79.97)QEFVNITK	P46821	MAP1B	Oxidation (M);Phosphorylation (STY)	0.0438739	2.65392
60	AHS(+79.97)NPMADHTLR	Q9UBP6	TRMB	Phosphorylation (STY)	0.02712	2.63991
61	EYVNSTS(+79.97)EESHDEDEIRPVQQQDLHR	Q8NBU5	ATAD1	Phosphorylation (STY)	0.00433333	2.60556
62	LSVPT(+79.97)S(+79.97)DEEDEVPAPKPR	Q8NE71	ABCF1	Phosphorylation (STY)	0.0358974	2.59928
63	EEVSGSSAAVTENADSDRIS(+79.97)DEANSNFNQGTENEQSK	P28290	ITPI2	Phosphorylation (STY)	0.0467973	2.57677
64	LADLYGS(+79.97)KDT(+79.97)FDDDS	P55287	CAD11	Phosphorylation (STY)	0.0462	2.55951
65	S(+79.97)PADELSHC(+57.02)VEPEPSQVPGGSSR	Q9HCH5	SYTL2	Phosphorylation (STY);Carbamidomethylation	0.0356364	2.5425
66	LS(+79.97)TGS(+79.97)FPEDLLESDSSR	O15085	ARHGB	Phosphorylation (STY)	0.0340813	2.5398
67	HSPT(+79.97)SEPTPPGDALPPVSSPHT(+79.97)HR	Q9H6S3	ES8L2	Phosphorylation (STY)	0.0464649	2.53399
68	TEFLDLDNS(+79.97)PLSPPS(+79.97)PR	Q8NCF5	NF2IP	Phosphorylation (STY)	0.0452226	2.532
69	SGS(+79.97)S(+79.97)SPDSEITELKFPSINHD	P17812	PYRG1	Phosphorylation (STY)	0.0270617	2.51689
70	LRGQS(+79.97)TDS(+79.97)LPQTIC(+57.02)R	Q96NE9	FRMD6	Phosphorylation (STY);Carbamidomethylation	0.0474059	2.48469
71	SS(+79.97)MEMEGIFNHK	O75962	TRIO	Phosphorylation (STY)	0.0255789	2.48046
72	QISYNYSDLDQSNVTEET(+79.97)PEGEEHHPVADTENK	Q8NC51	PAIRB	Phosphorylation (STY)	0.0462275	2.47471
73	S(+79.97)SISDGDGEDSFIFEANEAWK	Q9P2G9	KLHL8	Phosphorylation (STY)	0.0434808	2.44484
74	AS(+79.97)PIQPALDPSR	Q99500	S1PR3	Phosphorylation (STY)	0.0474505	2.44313
75	M(+15.99)GVMSS(+79.97)PTENSFTLDADF	P31350	RIR2	Oxidation (M);Phosphorylation (STY)	0.035443	2.43077
76	EDSC(+57.02)HRLS(+79.97)PVK	Q9Y2L9	LRCH1	Carbamidomethylation;Phosphorylation (STY)	0.036129	2.42214
77	ESTSTES(+79.97)SSQDVESTFSSPEDSLPK	Q96RU2	UBP28	Phosphorylation (STY)	0.0265909	2.41863
78	ASLAS(+79.97)LDS(+79.97)NPSTNEK	Q96BY6	DOC10	Phosphorylation (STY)	0.0135135	2.39281
79	LGSVDS(+79.97)FER	O60343	TBCD4	Phosphorylation (STY)	0.0409565	2.38749
80	DAPVHGSPT(+79.97)GPGAWTASK	Q9BRP1	PDD2L	Phosphorylation (STY)	0.01075	2.35754
81	LPAEGPEPEADS(+79.97)QEQVHPK	O75459	PAGE1	Phosphorylation (STY)	0.0428598	2.34308
82	STPHRT(+79.97)PIIT(+79.97)PNTK	Q9NQW6	ANLN	Phosphorylation (STY)	0.0343932	2.34273
83	TSASC(+57.02)SPAPES(+79.97)PMSSSESVK	P39880	CUX1	Carbamidomethylation;Phosphorylation (STY)	0.0118621	2.34196
84	S(+79.97)LDGAEFSRPAS(+79.97)VSENHDAGPDGDKR	Q9H4G0	E41L1	Phosphorylation (STY)	0.0391823	2.33964
85	HEAPSS(+79.97)PISGQPC(+57.02)GDDQNASPS(+79.97)K	O75376	NCOR1	Phosphorylation (STY);Carbamidomethylation	0.0148571	2.3295
86	AS(+79.97)STPS(+79.97)SETQEEFVDDFR	P30622	CLIP1	Phosphorylation (STY)	0.0417537	2.31203
87	EADLVFISVNT(+79.97)PTK	O60701	UGDH	Phosphorylation (STY)	0.0362571	2.31014
88	GM(+15.99)AYGHIDSYGADDS(+79.97)EEEGAGPVERPPVR	Q8NG27	PJA1	Oxidation (M);Phosphorylation (STY)	0.0481652	2.29304
89	DSST(+79.97)MSHT(+79.97)VAGGGSGDHSHQVR	P41743	KPCI	Phosphorylation (STY)	0.0347556	2.29011
90	ENHGQADHS(+79.97)PSMTATHFPR	Q6ZT62	BGIN	Phosphorylation (STY)	0.0482566	2.28982
91	TEFLDLDNSPLS(+79.97)PPS(+79.97)PR	Q8NCF5	NF2IP	Phosphorylation (STY)	0.0395909	2.27644
92	LLPYPTLAS(+79.97)PAS(+79.97)D	P0C1Z6	TFPT	Phosphorylation (STY)	0.0463262	2.27345
93	TPHDILEDINAS(+79.97)PEM(+15.99)R	Q9Y6Q9	NCOA3	Phosphorylation (STY);Oxidation (M)	0.0264096	2.26078
94	SSS(+79.97)VHS(+79.97)IPSTANR	Q12791	KCMA1	Phosphorylation (STY)	0.0365915	2.2462
95	LGS(+79.97)VDS(+79.97)FER	O60343	TBCD4	Phosphorylation (STY)	0.0452066	2.23506
96	SDLS(+79.97)SSSGS(+79.97)LSLSHGSSSLEHR	O15013	ARHGA	Phosphorylation (STY)	0.0355349	2.22602
97	FPTDYASTSEDEFGSNRNS(+79.97)PK	Q5SW79	CE170	Phosphorylation (STY)	0.0465392	2.21475
98	NSLKEDHEETKLS(+79.97)VGDIENK	Q8WUM9	S20A1	Phosphorylation (STY)	0.0252468	2.19626
99	ELFIEEIQAGSQGQAGASDS(+79.97)PSAR	P39880	CUX1	Phosphorylation (STY)	0.0408556	2.17585
100	QPEKEEEEEAGES(+79.97)VEDIFSEVVGR	Q8TDD1	DDX54	Phosphorylation (STY)	0.0318182	2.16937
101	RGST(+79.97)TSIPSPQSDGGDPNQPDDR	Q8IYB1	M21D2	Phosphorylation (STY)	0.0482229	2.16049
102	IAAPELHKGDS(+79.97)DS(+79.97)EEDEPTKK	Q92733	PRCC	Phosphorylation (STY)	0.0499945	2.1528
103	LFGHS(+79.97)GSGK	P53355	DAPK1	Phosphorylation (STY)	0.0371469	2.14474
104	TGAGGDGLARPEDDLPDLENGQGS(+79.97)AAEISTIAK	Q5R3F8	PPR29	Phosphorylation (STY)	0.0363243	2.13602
105	RES(+79.97)LSYIPK	A1L390	PKHG3	Phosphorylation (STY)	0.0488348	2.12653
106	SGSMEEDVDTSPGGDYYTSPSS(+79.97)PTSSSR	P08651	NFIC	Phosphorylation (STY)	0.0465324	2.12512
107	FQETEFLS(+79.97)PPR	P42166	LAP2A	Phosphorylation (STY)	0.0262921	2.12109
108	RNS(+79.97)VDTATSSSLSTPSEPLSPTSSLGEER	P13807	GYS1	Phosphorylation (STY)	0.0468442	2.11575
109	FKPESSS(+79.97)PVKK	Q5TCQ9	MAGI3	Phosphorylation (STY)	0.0373415	2.11339
110	RPGNSTVT(+79.97)SSPPVT(+79.97)PK	Q7Z2Z1	TICRR	Phosphorylation (STY)	0.0354198	2.09958
111	EPLTMHSDREDDTAS(+79.97)VS(+79.97)TATR	Q96J84	KIRR1	Phosphorylation (STY)	0.047398	2.09484
112	VGSAQPS(+79.97)PPDDLDAGGLAQR	Q8N3D4	EH1L1	Phosphorylation (STY)	0.0270204	2.05971
113	KSS(+79.97)MDGAQNQDDGYLALSSR	Q8IVL1	NAV2	Phosphorylation (STY)	0.0456929	2.0497
114	KPS(+79.97)PS(+79.97)ESPEPWKPFPAVSPEPR	Q96JM3	CHAP1	Phosphorylation (STY)	0.0472318	2.04912
115	ARPS(+79.97)PGHC(+57.02)LPEDEDPEER	Q9BWH6	RPAP1	Phosphorylation (STY);Carbamidomethylation	0.0353968	2.04424
116	VLSANHGDPSIQTSGSEQTS(+79.97)PK	Q9H694	BICC1	Phosphorylation (STY)	0.0260513	2.03612
117	FSTYTSDKDENKLS(+79.97)EAS(+79.97)GGR	Q8WU90	ZC3HF	Phosphorylation (STY)	0.0430309	2.03528
118	TVGTPIASVPGSTNTGTVPGS(+79.97)EKDSDSMETEEK	Q99460	PSMD1	Phosphorylation (STY)	0.046375	2.03324
119	SQSSEGVSSLSS(+79.97)SPSNSLETQSQSLS(+79.97)R	O95155	UBE4B	Phosphorylation (STY)	0.0406383	2.03207
120	S(+79.97)QDDAMVDYFFQR	Q14671	PUM1	Phosphorylation (STY)	0.0363836	2.03077
121	EESEES(+79.97)DDDM(+15.99)GFGLFD	P05387	RLA2	Phosphorylation (STY);Oxidation (M)	0.0407351	2.03006
122	ENVSDLTLGPGNS(+79.97)PITR	Q6DCA0	AMERL	Phosphorylation (STY)	0.0390175	2.0198
123	SSLSNNEC(+57.02)GS(+79.97)LDKT(+79.97)SPEMSNSNNDER	Q5UIP0	RIF1	Carbamidomethylation;Phosphorylation (STY)	0.0477895	2.0168
124	DVGLPPDSASTALSSELESSSFVDS(+79.97)DEDGSTSR	O14640	DVL1	Phosphorylation (STY)	0.0338151	2.01515
125	RPS(+79.97)SNLNNNVR	Q9NW75	GPTC2	Phosphorylation (STY)	0.0219444	1.99509
126	S(+79.97)AGNIPLS(+79.97)PLAR	O15021	MAST4	Phosphorylation (STY)	0.00577778	1.97784
127	RLS(+79.97)M(+15.99)SEVKDDNSATK	Q8TDM6	DLG5	Phosphorylation (STY);Oxidation (M)	0.0435616	1.97404
128	DNSIS(+79.97)PES(+79.97)DVDTASTISLVTGETER	Q5SW79	CE170	Phosphorylation (STY)	0.0418507	1.96933
129	TS(+79.97)SVLGM(+15.99)SVESAPAVEEEKGEELEQK	Q12888	TP53B	Phosphorylation (STY);Oxidation (M)	0.0455645	1.96927
130	FDS(+79.97)NEEDS(+79.97)ASVFSPSFGLK	Q02880	TOP2B	Phosphorylation (STY)	0.0463497	1.96703
131	NEM(+15.99)GIPQQTTS(+79.97)PENAGPQNTK	Q15398	DLGP5	Oxidation (M);Phosphorylation (STY)	0.0268706	1.96637
132	S(+79.97)QGPALTASQSVHEQPTK	Q9UKE5	TNIK	Phosphorylation (STY)	0.0444192	1.96008
133	HTGM(+15.99)ASIDSSAPETTSDSS(+79.97)PTLSR	A7E2V4	ZSWM8	Oxidation (M);Phosphorylation (STY)	0.0188235	1.95848
134	YFAES(+79.97)DEEEDDVDFAM(+15.99)FN	Q02880	TOP2B	Phosphorylation (STY);Oxidation (M)	0.0121212	1.95725
135	AGDEMDLEGISMDAPGYMS(+79.97)DGDVLSK	Q8IVL1	NAV2	Phosphorylation (STY)	0.0366345	1.95511
136	GWSQEGPVKS(+79.97)PAEC(+57.02)R	Q9C0C2	TB182	Phosphorylation (STY);Carbamidomethylation	0.0467004	1.94585
137	SVS(+79.97)PTTEMVS(+79.97)NESVDYR	P08581	MET	Phosphorylation (STY)	0.00742857	1.9418
138	GS(+79.97)PGEEWAPEVGEDAPQR	Q9NZ56	FMN2	Phosphorylation (STY)	0.042466	1.93444
139	AVPIAVADEGES(+79.97)ES(+79.97)EDDDLKPR	Q9Y2K6	UBP20	Phosphorylation (STY)	0.0453815	1.9283
140	S(+79.97)AEDVSTVPTQPDNPFSHPDK	Q9HCH5	SYTL2	Phosphorylation (STY)	0.0442597	1.91941
141	HLS(+79.97)PNDNENDTSYVIES(+79.97)DEDLEMEMLK	Q14191	WRN	Phosphorylation (STY)	0.0485632	1.91456
142	AINGPTSAS(+79.97)GDDISK	P51114	FXR1	Phosphorylation (STY)	0.0466397	1.90829
143	GGSPIIQEPEEPS(+79.97)EHREESSPR	Q01484	ANK2	Phosphorylation (STY)	0.0470951	1.90751
144	S(+79.97)DSTNSEDNY(+79.97)VPMNPGSSTLLAMER	Q9UQC2	GAB2	Phosphorylation (STY)	0.008	1.90486
145	QLS(+79.97)KYESQLSTNEEK	Q13433	S39A6	Phosphorylation (STY)	0.0460296	1.89929
146	T(+79.97)FC(+57.02)GTPDYIAPEIIAYQPYGK	P17252	KPCA	Phosphorylation (STY);Carbamidomethylation	0.0364198	1.89527
147	ESGVAGDPWKEET(+79.97)DT(+79.97)DLEVVLEK	Q1ED39	KNOP1	Phosphorylation (STY)	0.046	1.89524
148	THSTSSS(+79.97)LGSGESPFSR	Q9UGV2	NDRG3	Phosphorylation (STY)	0.0441404	1.89326
149	AS(+79.97)WESLDEEWR	Q00587	BORG5	Phosphorylation (STY)	0.0355328	1.88872
150	S(+79.97)DGAPASDSKPGSSEAAPSSK	P80723	BASP1	Phosphorylation (STY)	0.0463699	1.88507
151	VAHSDKPGSTST(+79.97)ASFR	Q9P0L0	VAPA	Phosphorylation (STY)	0.0194754	1.87999
152	QQVSWEQEFLVGSS(+79.97)PGGSGR	Q9BUA3	SPNDC	Phosphorylation (STY)	0.0424601	1.87202
153	LHEVGHERDS(+79.97)LQR	Q13136	LIPA1	Phosphorylation (STY)	0.045272	1.86997
154	KGS(+79.97)AVDASVQEESPVTK	O95613	PCNT	Phosphorylation (STY)	0.0343607	1.8637
155	S(+79.97)LHSAHS(+79.97)LASR	O15027	SC16A	Phosphorylation (STY)	0.0472117	1.85993
156	TAQSPAMVGS(+79.97)PIRS(+79.97)PK	Q5VWG9	TAF3	Phosphorylation (STY)	0.0434027	1.85351
157	S(+79.97)GRESVSTASDQPSHSLER	Q8TEW0	PARD3	Phosphorylation (STY)	0.00452174	1.85181
158	TS(+79.97)LFEEDEEDDLFAIAK	Q641Q2	WAC2A	Phosphorylation (STY)	0.0134783	1.85155
159	MGSDGESDQASATSSDEVQS(+79.97)PVR	Q00536	CDK16	Phosphorylation (STY)	0.026766	1.83822
160	SHSS(+79.97)PSLNPDTS(+79.97)PITAK	Q9NYI0	PSD3	Phosphorylation (STY)	0.0494017	1.8359
161	FGHS(+79.97)SFDQAEISHSESEHLPAR	Q9H089	LSG1	Phosphorylation (STY)	0.0128205	1.8344
162	NAM(+15.99)S(+79.97)LPQLNEK	Q9H3Q1	BORG4	Oxidation (M);Phosphorylation (STY)	0.0393672	1.83383
163	SETS(+79.97)SNPSS(+79.97)PEIC(+57.02)PNK	Q684P5	RPGP2	Phosphorylation (STY);Carbamidomethylation	0.0265581	1.83146
164	YYS(+79.97)DS(+79.97)DDELTVEQR	Q8NFC6	BD1L1	Phosphorylation (STY)	0.0463731	1.82626
165	KS(+79.97)SPSTGSLDSGNESK	Q15057	ACAP2	Phosphorylation (STY)	0.0467353	1.81784
166	ELSESVQQQSTPVPLIS(+79.97)PK	Q9ULU4	PKCB1	Phosphorylation (STY)	0.0428103	1.79421
167	MHLPS(+79.97)PTDS(+79.97)NFYR	P00533	EGFR	Phosphorylation (STY)	0.0104286	1.78909
168	S(+79.97)VAS(+79.97)NQSEMEFSSLQDMPK	Q8N163	CCAR2	Phosphorylation (STY)	0.0458378	1.77345
169	LTHLS(+79.97)YK	Q96KN1	LRAT2	Phosphorylation (STY)	0.0268515	1.76971
170	S(+79.97)PAQILISLESEER	P11532	DMD	Phosphorylation (STY)	0.0432727	1.76619
171	KS(+79.97)GSQDFPQC(+57.02)NTIENTGTK	P28290	ITPI2	Phosphorylation (STY);Carbamidomethylation	0.0471503	1.75122
172	T(+79.97)GEPSPPHDILHEPPDVVS(+79.97)DDEKDHGK	Q15311	RBP1	Phosphorylation (STY)	0.0436908	1.74829
173	ESSDPSS(+79.97)YNS(+79.97)SGQLMASK	P25116	PAR1	Phosphorylation (STY)	0.0481132	1.74411
174	VHAS(+79.97)RPAS(+79.97)LDSGR	Q3V6T2	GRDN	Phosphorylation (STY)	0.045648	1.73241
175	RLST(+79.97)TEPS(+79.97)DDDTVSLHSQVSESNR	Q5VUJ6	LRCH2	Phosphorylation (STY)	0.0462345	1.72966
176	EHASIDAQSGAGVPNPSTSAS(+79.97)PKKS(+79.97)PPPAK	Q8IXJ6	SIR2	Phosphorylation (STY)	0.0465627	1.72724
177	QSSGPS(+79.97)SSPAAAAAPEKPGPK	Q9UDT6	CLIP2	Phosphorylation (STY)	0.00742857	1.71842
178	HQYSDYDYHS(+79.97)SSEK	Q9UDY2	ZO2	Phosphorylation (STY)	0.0104	1.71641
179	SEQSSM(+15.99)SIEFGQESPEQS(+79.97)LAMDFSR	P46821	MAP1B	Oxidation (M);Phosphorylation (STY)	0.0467484	1.71536
180	SEDDSAKFDS(+79.97)NEEDSAS(+79.97)VFSPSFGLK	Q02880	TOP2B	Phosphorylation (STY)	0.0436682	1.70484
181	EQMMNSS(+79.97)ISS(+79.97)GSGSLR	Q12959	DLG1	Phosphorylation (STY)	0.0473639	1.70197
182	KTHSEEFTNS(+79.97)LK	Q9H788	SH24A	Phosphorylation (STY)	0.0364027	1.69635
183	WPTVDAS(+79.97)YYGGR	P58335	ANTR2	Phosphorylation (STY)	0.0267317	1.69385
184	Y(+79.97)NDDSDDSYFTSSSSYFDEPVELR	Q9NP61	ARFG3	Phosphorylation (STY)	0.0459365	1.65961
185	LHLYNS(+79.97)LTR	P49589	SYCC	Phosphorylation (STY)	0.0396201	1.65859
186	LQVYEGGGQPPPQDLPGS(+79.97)PK	Q86Y91	KI18B	Phosphorylation (STY)	0.0265882	1.6585
187	RES(+79.97)LGLESK	Q96BH1	RNF25	Phosphorylation (STY)	0.0254348	1.65786
188	NS(+79.97)TELAPPLPVR	Q9H7D0	DOCK5	Phosphorylation (STY)	0.0461625	1.63678
189	TS(+79.97)IHDFLTK	Q3V6T2	GRDN	Phosphorylation (STY)	0.0283462	1.62202
190	GGS(+79.97)WIQEINVAEK	P78527	PRKDC	Phosphorylation (STY)	0.0419604	1.62089
191	YSEFTS(+79.97)TTS(+79.97)GTGHNQTR	P48960	AGRE5	Phosphorylation (STY)	0.0131579	1.60376
192	HLS(+79.97)PYATLTVGDSSHK	Q9BSJ8	ESYT1	Phosphorylation (STY)	0.0492614	1.5971
193	EEVGNIS(+79.97)ILQENDFGDFGM(+15.99)DDR	O60216	RAD21	Phosphorylation (STY);Oxidation (M)	0.0475224	1.58741
194	SEALS(+79.97)S(+79.97)VLDQEEAMEIK	Q12888	TP53B	Phosphorylation (STY)	0.0144186	1.57232
195	Y(+79.97)DS(+79.97)DGDKSDDLVVDVSNEDPATPR	Q04726	TLE3	Phosphorylation (STY)	0.0452137	1.56591
196	AEDGHEEAMETEAST(+79.97)SGEVAEVAEEAMETESSEK	Q63HN8	RN213	Phosphorylation (STY)	0.0479033	1.55855
197	EIEESKEPGVEDTEWSNT(+79.97)QTEEAIQTR	Q99986	VRK1	Phosphorylation (STY)	0.0461575	1.55102
198	DLSSS(+79.97)PPGPYGQEM(+15.99)YAFR	O43741	AAKB2	Phosphorylation (STY);Oxidation (M)	0.00577778	1.54713
199	AEFIPQLES(+79.97)EDDTSYFDTR	Q6P0Q8	MAST2	Phosphorylation (STY)	0.0270538	1.54641
200	DLQS(+79.97)PDFTTGFHSDK	Q9P2D0	IBTK	Phosphorylation (STY)	0.0475092	1.54496
201	SMS(+79.97)DVSAEDVQNLR	Q8WWI1	LMO7	Phosphorylation (STY)	0.0348872	1.53905
202	RLS(+79.97)EQLAHT(+79.97)PTAFK	Q9UBF8	PI4KB	Phosphorylation (STY)	0.0456899	1.53109
203	DTEEQNPETVNWEDRPS(+79.97)TPTILGYEVMEER	P57768	SNX16	Phosphorylation (STY)	0.0341017	1.52942
204	QPS(+79.97)VETLDSPTGSHVEWC(+57.02)K	Q13613	MTMR1	Phosphorylation (STY);Carbamidomethylation	0.0187407	1.52463
205	AAS(+79.97)SDQLRDNS(+79.97)PPPAFKPEPPK	Q9UDY2	ZO2	Phosphorylation (STY)	0.0473846	1.51316
206	GAPSS(+79.97)PATGVLPS(+79.97)PQGK	Q5SRE5	NU188	Phosphorylation (STY)	0.0475429	1.51217
207	YTPSGQAGAAASESLFVS(+79.97)NHAY	P04075	ALDOA	Phosphorylation (STY)	0.0463833	1.50075
208	DQPDGSS(+79.97)LSPAQSPSQSQPPAASSLR	Q6WCQ1	MPRIP	Phosphorylation (STY)	0.0426275	1.49431
209	KAPAGQEEPGT(+79.97)PPSSPLSAEQLDR	P13051	UNG	Phosphorylation (STY)	0.0437615	1.48516
210	FIYLEDGTGSAVS(+79.97)LE	O00220	TR10A	Phosphorylation (STY)	0.0464911	1.47711
211	IMSC(+57.02)S(+79.97)PDTQC(+57.02)S(+79.97)R	Q9C0C9	UBE2O	Carbamidomethylation;Phosphorylation (STY)	0.0440352	1.47157
212	GEIEFEVVYVAPEVDS(+79.97)DDENVEYEDESGHR	Q9HD26	GOPC	Phosphorylation (STY)	0.0476156	1.46974
213	RQS(+79.97)GLYDSQNPPTVNNC(+57.02)AQDR	Q96RU3	FNBP1	Phosphorylation (STY);Carbamidomethylation	0.0438798	1.46749
214	ELDLS(+79.97)ELDDPDSAYLQEAR	Q9UER7	DAXX	Phosphorylation (STY)	0.026875	1.46212
215	HEAPS(+79.97)SPISGQPC(+57.02)GDDQNAS(+79.97)PSK	O75376	NCOR1	Phosphorylation (STY);Carbamidomethylation	0.037485	1.45996
216	YETPSDAIEVIS(+79.97)PASS(+79.97)PAPPQEK	O75376	NCOR1	Phosphorylation (STY)	0.0188571	1.4595
217	GILLEDGSES(+79.97)PAKR	Q08999	RBL2	Phosphorylation (STY)	0.0213538	1.4473
218	KAPAGQEEPGT(+79.97)PPSS(+79.97)PLSAEQLDR	P13051	UNG	Phosphorylation (STY)	0.0358693	1.43605
219	HTGMASIDSSAPETTSDS(+79.97)SPTLSR	A7E2V4	ZSWM8	Phosphorylation (STY)	0.0482911	1.43597
220	EYIPGQPPLSQSSDSSPT(+79.97)R	P07814	SYEP	Phosphorylation (STY)	0.00693333	1.43582
221	LKS(+79.97)VEDEMDS(+79.97)PGEEPFYTGQGR	Q12857	NFIA	Phosphorylation (STY)	0.0394514	1.4177
222	ATSSHFSAS(+79.97)EES(+79.97)MDFLDK	Q9ULU4	PKCB1	Phosphorylation (STY)	0.0429581	1.41514
223	SQS(+79.97)SHSYDDST(+79.97)LPLIDR	O60716	CTND1	Phosphorylation (STY)	0.047381	1.4148
224	LQT(+79.97)PNT(+79.97)FPKR	Q14978	NOLC1	Phosphorylation (STY)	0.028	1.40452
225	ESEKS(+79.97)LENETLNKEEDC(+57.02)HS(+79.97)PTSKPPKPDQPLK	P23588	IF4B	Phosphorylation (STY);Carbamidomethylation	0.0433717	1.4034
226	NSITDS(+79.97)QMDDVEVVYTIDIQK	Q6UWZ7	ABRX1	Phosphorylation (STY)	0.0453898	1.40238
227	RFS(+79.97)TEEFVLL	Q96DT6	ATG4C	Phosphorylation (STY)	0.0481068	1.40122
228	AAYGDLS(+79.97)S(+79.97)EEEEENEPESLGVVYK	O15541	R113A	Phosphorylation (STY)	0.0352754	1.38854
229	SSLSNNEC(+57.02)GS(+79.97)LDKTSPEMSNSNNDER	Q5UIP0	RIF1	Carbamidomethylation;Phosphorylation (STY)	0.0398427	1.37163
230	S(+79.97)SDELDAWTDFR	O43524	FOXO3	Phosphorylation (STY)	0.0142857	1.37152
231	GFGDGYNGYGGGPGGGNFGGS(+79.97)PGYGGGR	P22626	ROA2	Phosphorylation (STY)	0.045583	1.35707
232	VSPAS(+79.97)PAGS(+79.97)PSADFAVHGESLGDR	Q96C92	ENTR1	Phosphorylation (STY)	0.0479375	1.35567
233	LMTGDTY(+79.97)TAHAGAK	P00519	ABL1	Phosphorylation (STY)	0.0365399	1.3421
234	WQHDLFDS(+79.97)GFGGGAGVETGGK	Q86V81	THOC4	Phosphorylation (STY)	0.036875	1.34051
235	LQSVQATGPS(+79.97)SPGR	P23508	CRCM	Phosphorylation (STY)	0.0425918	1.33962
236	SYS(+79.97)PAHNR	Q9Y2W1	TR150	Phosphorylation (STY)	0.0271579	1.33507
237	ASPDQNASTHT(+79.97)PQSSVK	Q14677	EPN4	Phosphorylation (STY)	0.0467211	1.33464
238	LDS(+79.97)SPSVSSTLAAK	Q13428	TCOF	Phosphorylation (STY)	0.0341913	1.32982
239	APAGQEEPGT(+79.97)PPSSPLSAEQLDR	P13051	UNG	Phosphorylation (STY)	0.049043	1.32586
240	NFS(+79.97)C(+57.02)GS(+79.97)VEFDEADLESLR	Q86SQ0	PHLB2	Phosphorylation (STY);Carbamidomethylation	0.0363444	1.32432
241	LMHNAS(+79.97)DS(+79.97)EVDQDDVVEWK	Q9H2P0	ADNP	Phosphorylation (STY)	0.0416632	1.30857
242	GSHQIS(+79.97)LDNPDYQQDFFPK	P00533	EGFR	Phosphorylation (STY)	0.0131765	1.30774
243	GIEGHS(+79.97)PGNLPK	Q96GY0	ZC21A	Phosphorylation (STY)	0.0481183	1.30119
244	GLMAGGRPEGQYS(+79.97)EDEDTDTDEYK	Q9NPQ8	RIC8A	Phosphorylation (STY)	0.0361053	1.30065
245	VRPS(+79.97)SDLNNSTGQS(+79.97)PHHK	P27448	MARK3	Phosphorylation (STY)	0.03616	1.29054
246	QDKPMDTS(+79.97)VLS(+79.97)EEGGEPFQK	Q12888	TP53B	Phosphorylation (STY)	0.0137778	1.28577
247	FSISPDEDSSS(+79.97)YSSNSDFNYSYPTK	Q96QD8	S38A2	Phosphorylation (STY)	0.04724	1.28561
248	MPQPS(+79.97)SGRESPR	P56181	NDUV3	Phosphorylation (STY)	0.0195625	1.28109
249	HSDSGTSEASLS(+79.97)PPS(+79.97)SPPSRPR	Q7Z4S6	KI21A	Phosphorylation (STY)	0.0468997	1.27504
250	S(+79.97)SPLKLEFDFTEDTGNIEAR	O75410	TACC1	Phosphorylation (STY)	0.0459157	1.25242
251	GT(+79.97)S(+79.97)PRPPEGGLGYSQLGDDDLK	P21127	CD11B	Phosphorylation (STY)	0.0315315	1.2489
252	KPSPSES(+79.97)PEPWKPFPAVS(+79.97)PEPR	Q96JM3	CHAP1	Phosphorylation (STY)	0.0371152	1.24835
253	SDPYHATSGALS(+79.97)PAK	P17302	CXA1	Phosphorylation (STY)	0.0132381	1.23296
254	VS(+79.97)QC(+57.02)NLC(+57.02)PTR	Q9NUQ6	SPS2L	Phosphorylation (STY);Carbamidomethylation	0.0476554	1.2277
255	LADLYGS(+79.97)KDTFDDDS	P55287	CAD11	Phosphorylation (STY)	0.0454622	1.22233
256	FNGGHS(+79.97)PTHSPEK	Q9Y5K6	CD2AP	Phosphorylation (STY)	0.0426604	1.21629
257	EHSLEDNSS(+79.97)PNSLEPLK	Q9HCH5	SYTL2	Phosphorylation (STY)	0.0483647	1.18465
258	GIGS(+79.97)PSTDASASDVHGNFAFEGIGDEDL	Q15036	SNX17	Phosphorylation (STY)	0.0486936	1.18096
259	TGS(+79.97)PGPELLFHEGQQK	Q14202	ZMYM3	Phosphorylation (STY)	0.0121667	1.17632
260	SQS(+79.97)LPTTLLS(+79.97)PVR	P28290	ITPI2	Phosphorylation (STY)	0.0421616	1.168
261	S(+79.97)PGEYINIDFGEPGAR	Q9Y4H2	IRS2	Phosphorylation (STY)	0.0141667	1.16708
262	GEVPGGSAHYGGPS(+79.97)PEK	O94762	RECQ5	Phosphorylation (STY)	0.0484651	1.16235
263	ATHGSNS(+79.97)LPSSAR	Q8TDM6	DLG5	Phosphorylation (STY)	0.0344912	1.16054
264	WQESS(+79.97)EKRPGFR	Q6PJF5	RHDF2	Phosphorylation (STY)	0.0458677	1.15208
265	EPSVPAS(+79.97)C(+57.02)AVSAT(+79.97)YERSPSPAHLPDDPK	Q92615	LAR4B	Phosphorylation (STY);Carbamidomethylation	0.0252267	1.15188
266	AGLQSLEAS(+79.97)GR	O60784	TOM1	Phosphorylation (STY)	0.04704	1.1496
267	GNKS(+79.97)YLEGSSDNQLK	Q9UHI6	DDX20	Phosphorylation (STY)	0.0478025	1.14624
268	MAEESSSSSSSSS(+79.97)PTAATSQQQQLK	Q13620	CUL4B	Phosphorylation (STY)	0.0423756	1.14236
269	DSDYVYPSLES(+79.97)DEDNPIFK	O75151	PHF2	Phosphorylation (STY)	0.0347965	1.1378
270	RGSTTS(+79.97)IPSPQSDGGDPNQPDDR	Q8IYB1	M21D2	Phosphorylation (STY)	0.0476647	1.13063
271	DAS(+79.97)DDLDDLNFFNQK	P20042	IF2B	Phosphorylation (STY)	0.04206	1.13007
272	RPPS(+79.97)PDVIVLSDNEQPSS(+79.97)PR	Q86YP4	P66A	Phosphorylation (STY)	0.0112308	1.11859
273	KHS(+79.97)QTDLVSR	O14683	P5I11	Phosphorylation (STY)	0.0241622	1.1173
274	TC(+57.02)SS(+79.97)MTSHGSSHTSGVESGGK	Q96NE9	FRMD6	Carbamidomethylation;Phosphorylation (STY)	0.0460756	1.11158
275	GPAGDATVAS(+79.97)EKESVM	Q15758	AAAT	Phosphorylation (STY)	0.0495411	1.10733
276	KVPC(+57.02)S(+79.97)PDFQR	Q68DQ2	CRBG3	Carbamidomethylation;Phosphorylation (STY)	0.033536	1.105
277	SNS(+79.97)DITISELDVDSFDEC(+57.02)ISPTYK	O43166	SI1L1	Phosphorylation (STY);Carbamidomethylation	0.0476943	1.10373
278	GS(+79.97)PPASILSEDEFYDALS(+79.97)DSESER	Q9BXW6	OSBL1	Phosphorylation (STY)	0.0184615	1.10306
279	STSGNDDSTS(+79.97)LDLEWEDEEGMNR	Q63HQ0	AP1AR	Phosphorylation (STY)	0.0412275	1.08344
280	VVES(+79.97)PDFSKDEDYLGK	Q9Y6Y8	S23IP	Phosphorylation (STY)	0.0052	1.06333
281	KHS(+79.97)LEVTQEEVQR	O15021	MAST4	Phosphorylation (STY)	0.047696	1.06321
282	RDS(+79.97)PLQGSGQQNSQAGQR	O95819	M4K4	Phosphorylation (STY)	0.0433982	1.05842
283	VAELALS(+79.97)LSSTSDDEPPSSVSHGAK	Q8N1G2	CMTR1	Phosphorylation (STY)	0.0456733	1.04849
284	EGTQLSSQQS(+79.97)VMSK	Q460N5	PAR14	Phosphorylation (STY)	0.0475515	1.03385
285	TLGT(+79.97)PTQPGSTPR	Q8NFH5	NUP35	Phosphorylation (STY)	0.0328571	1.03216
286	EQGGSGLGSGS(+79.97)SGGGGSTSGLGSGYIGR	Q2M2I8	AAK1	Phosphorylation (STY)	0.00472727	1.03123
287	GLDHDFGPS(+79.97)RDR	Q9UDY2	ZO2	Phosphorylation (STY)	0.0485533	1.02638
288	LES(+79.97)EDDSLGWGAPDWSTEAGFSR	Q9Y6R4	M3K4	Phosphorylation (STY)	0.0431458	1.01629
289	AS(+79.97)PAPGSGHPEGPGAHLDMNS(+79.97)LDR	O94826	TOM70	Phosphorylation (STY)	0.0457405	1.01227
290	QDKPMDTSVLS(+79.97)EEGGEPFQK	Q12888	TP53B	Phosphorylation (STY)	0.047759	1.00885
291	VSLEPHQGPGT(+79.97)PESK	Q14980	NUMA1	Phosphorylation (STY)	0.0108148	1.00498
292	RVPGS(+79.97)S(+79.97)GHLHK	Q9UEW8	STK39	Phosphorylation (STY)	0.00611765	-1.64826
293	HVILSGST(+79.97)EVISNEGGR	Q9H792	PEAK1	Phosphorylation (STY)	0.013561	-2.20328
294	T(+79.97)PPVVIK	Q96A49	SYAP1	Phosphorylation (STY)	0.0368511	-2.21417
295	EGAASPAPETPQPTS(+79.97)PETSPK	Q9Y3X0	CCDC9	Phosphorylation (STY)	0.0495429	-2.47761
296	SSGNS(+79.97)SSSGSGSGSTSAGSSSPGAR	Q12797	ASPH	Phosphorylation (STY)	0.00472727	-3.22532

## Sheet: Supplementary Table S5
Supplementary Table S5. Short interference RNA sequences employed in the study
Name	Sense	Sequence	Anti-sense	Sequence
siC-1	sense	UGGUUUACAUGUCGACUAA[dT][dT]	anti-sense	UUAGUCGACAUGUAAACCA[dT][dG]
siC-2	sense	UGGUUUACAUGUUGUGUGA[dT][dT]	anti-sense	UCACACAACAUGUAAACCA[dT][dG]
siC-3	sense	UGGUUUACAUGUUUUCUGA[dT][dT]	anti-sense	UCAGAAAACAUGUAAACCA[dT][dG]
siC-4	sense	UGGUUUACAUGUUUUCCUA[dT][dT]	anti-sense	UAGGAAAACAUGUAAACCA[dT][dG]
siIER5L-1	sense	CAGACAAAGACUCGGCAAA[dT][dT]	anti-sense	UUUGCCGAGUCUUUGUCUG[dT][dG]
siIER5L-2	sense	UGUCCUACGUGCUCCGCAA[dT][dT]	anti-sense	UUGCGGAGCACGUAGGACA[dT][dG]
siIER5L-3	sense	AUUGUAUAUCACCGGGUAA[dT][dT]	anti-sense	UUACCCGGUGAUAUACAAU[dT][dG]
siIER5L-4	sense	GCACCAGCACCUAGCGUAC[dT][dT]	anti-sense	GUACGCUAGGUGCUGGUGC[dT][dG]
siControl	sense	CCCUACAUCCCGAUCGAUG[dT[dT]	anti-sense	CAUCGAUCGGGAUGUAGGG[dT][dG]
siARHGEF1-1	sense	CCAUCUCUACCGACGAAGA[dT[dT]	anti-sense	UCUUCGUCGGUAGAGAUGG[dt][dG]
siARHGEF1-2	sense	CCGCCAGUCAUUUGCCUUA[dT[dT]	anti-sense	UAAGGCAAAUGACUGGCGG[dt][dG]
siRCC2-1	sense	GGGACUUGAUUGGUCGAAA[dT[dT]	anti-sense	UUUCGACCAAUCAAGUCCC[dt][dG]
siRCC2-2	sense	GGGCACAGCGGAUAGAGUA[dT[dT]	anti-sense	UACUCUAUCCGCUGUGCCC[dt][dG]

## Sheet: Supplementary Table S6
Supplementary Table S6. Short hairpin RNA sequences employed in the study and Sigma Mission reference
Name	Species	Reference	Sequence
sh1 IER5L	human	#TRCN0000244694	TCGAGCCATTGTCGCCTTCTA
sh2 IER5L	human	#TRCN0000257442	GACGCGTCCAACATCTCAAAC
sh3 Ier5l	mouse	#TRCN0000179425	CATCTCAAACTTGATCTCCAT
sh4 Ier5l	mouse	#TRCN0000345860	TCGAGCCATTGTCGCCTTCTA
